# Supplementary material for: Regularized Latent Adaptive Framework for Unsupervised Industrial Anomaly Detection via Multi-Scale Generative–Discriminative Learning
Source: Sensors (Basel). 2026 Jul 1;26(13):4151. doi: 10.3390/s26134151 (PMC13364467; doi:10.3390/s26134151)
Supplement: Supplementary file 1 [file sensors-26-04151-s001.zip]

Archive with 1 entries (1 files):
- sensors-4372475-supplementary.pdf
